# Supplementary material for: Impact of increasing the proportion of healthier foods available on energy purchased in worksite cafeterias: A stepped wedge randomized controlled pilot trial
Source: Appetite. 2019 Feb 1;133:286–96. doi: 10.1016/j.appet.2018.11.013 (PMC6335439; doi:10.1016/j.appet.2018.11.013)
Supplement: Data Profile [file mmc6.xml]

<?xml version="1.0" encoding="UTF-8" standalone="no"?><data:data><datasets><author>tm388@medschl.cam.ac.uk</author><type>0</type><dataset><value>1</value><reason>The data that has been used is confidential</reason><comments/></dataset></datasets></data:data>
